# Supplementary material for: Endobacteria Have a Negative Effect on the Virulence of Metarhizium
Source: J Fungi (Basel). 2025 Nov 16;11(11):813. doi: 10.3390/jof11110813 (PMC12653637; doi:10.3390/jof11110813)
Supplement: Supplementary file 1 [file jof-11-00813-s001.zip]

Archive with 7 entries (7 files):
- Figure S1.pdf
- Figure S2.tif
- Table S1.pdf
- Table S2.pdf
- Table S3.pdf
- Table S4.xlsx
- Table S5.xlsx
