# Supplementary material for: Endobacteria Have a Negative Effect on the Virulence of Metarhizium
Source: J Fungi (Basel). 2025 Nov 16;11(11):813. doi: 10.3390/jof11110813 (PMC12653637; doi:10.3390/jof11110813)
Supplement: Supplementary file 1 [file jof-11-00813-s001.zip › Table S4.xlsx]

## Sheet: Hoja1
Gene	Annotation	Genome_1E.gbff	category
OOBLJC_RS00805	MerR family transcriptional regulator	OOBLJC_RS00805	Only_1E
OOBLJC_RS00815	hypothetical protein	OOBLJC_RS00815	Only_1E
OOBLJC_RS00965	response regulator transcription factor	OOBLJC_RS00965	Only_1E
OOBLJC_RS01050	hypothetical protein	OOBLJC_RS01050	Only_1E
OOBLJC_RS01055	hypothetical protein	OOBLJC_RS01055	Only_1E
OOBLJC_RS01060	AbiTii domain-containing protein	OOBLJC_RS01060	Only_1E
OOBLJC_RS01065	hypothetical protein	OOBLJC_RS01065	Only_1E
OOBLJC_RS01485	hypothetical protein	OOBLJC_RS01485	Only_1E
OOBLJC_RS01510	hypothetical protein	OOBLJC_RS01510	Only_1E
OOBLJC_RS01555	WapI family immunity protein	OOBLJC_RS01555	Only_1E
OOBLJC_RS01560	hypothetical protein	OOBLJC_RS01560	Only_1E
OOBLJC_RS01580	immunity 26/phosphotriesterase HocA family protein	OOBLJC_RS01580	Only_1E
OOBLJC_RS01585	hypothetical protein	OOBLJC_RS01585	Only_1E
OOBLJC_RS01590	hypothetical protein	OOBLJC_RS01590	Only_1E
OOBLJC_RS01940	MFS transporter	OOBLJC_RS01940	Only_1E
OOBLJC_RS01950	helix-turn-helix transcriptional regulator	OOBLJC_RS01950	Only_1E
OOBLJC_RS02470	hypothetical protein	OOBLJC_RS02470	Only_1E
OOBLJC_RS03070	SpaA isopeptide-forming pilin-related protein	OOBLJC_RS03070	Only_1E
OOBLJC_RS03370	CDP-glycerol glycerophosphotransferase family protein	OOBLJC_RS03370	Only_1E
OOBLJC_RS03400	glycerol-3-phosphate cytidylyltransferase	OOBLJC_RS03400	Only_1E
OOBLJC_RS03405	CDP-glycerol glycerophosphotransferase family protein	OOBLJC_RS03405	Only_1E
OOBLJC_RS03410	glycosyltransferase family 2 protein	OOBLJC_RS03410	Only_1E
OOBLJC_RS03415	DUF6270 domain-containing protein	OOBLJC_RS03415	Only_1E
OOBLJC_RS03420	glycosyltransferase family 2 protein	OOBLJC_RS03420	Only_1E
OOBLJC_RS03425	CDP-glycerol glycerophosphotransferase family protein	OOBLJC_RS03425	Only_1E
OOBLJC_RS03485	(poly)ribitol-phosphate teichoic acid beta-D-glucosyltransferase TarQ	OOBLJC_RS03485	Only_1E
OOBLJC_RS03615	flagellin Hag	OOBLJC_RS03615	Only_1E
OOBLJC_RS03725	flagellin Hag	OOBLJC_RS03725	Only_1E
OOBLJC_RS04080	DUF3237 domain-containing protein	OOBLJC_RS04080	Only_1E
OOBLJC_RS08170	hypothetical protein	OOBLJC_RS08170	Only_1E
OOBLJC_RS08200	hypothetical protein	OOBLJC_RS08200	Only_1E
OOBLJC_RS08215	hypothetical protein	OOBLJC_RS08215	Only_1E
OOBLJC_RS08440	hypothetical protein	OOBLJC_RS08440	Only_1E
OOBLJC_RS08445	hypothetical protein	OOBLJC_RS08445	Only_1E
OOBLJC_RS08450	helix-turn-helix domain-containing protein	OOBLJC_RS08450	Only_1E
OOBLJC_RS08455	helix-turn-helix transcriptional regulator	OOBLJC_RS08455	Only_1E
OOBLJC_RS08530	hypothetical protein	OOBLJC_RS08530	Only_1E
OOBLJC_RS08535	hypothetical protein	OOBLJC_RS08535	Only_1E
OOBLJC_RS08540	hypothetical protein	OOBLJC_RS08540	Only_1E
OOBLJC_RS08575	hypothetical protein	OOBLJC_RS08575	Only_1E
OOBLJC_RS08630	putative holin-like toxin	OOBLJC_RS08630	Only_1E
OOBLJC_RS08635	hypothetical protein	OOBLJC_RS08635	Only_1E
OOBLJC_RS08645	hypothetical protein	OOBLJC_RS08645	Only_1E
OOBLJC_RS08720	hypothetical protein	OOBLJC_RS08720	Only_1E
OOBLJC_RS08725	ribonuclease YeeF family protein	OOBLJC_RS08725	Only_1E
OOBLJC_RS08730	CDI toxin immunity protein	OOBLJC_RS08730	Only_1E
OOBLJC_RS08740	hypothetical protein	OOBLJC_RS08740	Only_1E
OOBLJC_RS08755	NADP-dependent oxidoreductase	OOBLJC_RS08755	Only_1E
OOBLJC_RS08765	TetR/AcrR family transcriptional regulator	OOBLJC_RS08765	Only_1E
OOBLJC_RS08770	alpha/beta fold hydrolase	OOBLJC_RS08770	Only_1E
OOBLJC_RS08775	alkene reductase	OOBLJC_RS08775	Only_1E
OOBLJC_RS08785	SDR family NAD(P)-dependent oxidoreductase	OOBLJC_RS08785	Only_1E
OOBLJC_RS08790	SDR family NAD(P)-dependent oxidoreductase	OOBLJC_RS08790	Only_1E
OOBLJC_RS08795	NADP-dependent oxidoreductase	OOBLJC_RS08795	Only_1E
OOBLJC_RS09860	hypothetical protein	OOBLJC_RS09860	Only_1E
OOBLJC_RS09865	hypothetical protein	OOBLJC_RS09865	Only_1E
OOBLJC_RS10070	hypothetical protein	OOBLJC_RS10070	Only_1E
OOBLJC_RS10075	hypothetical protein	OOBLJC_RS10075	Only_1E
OOBLJC_RS10080	SH3 domain-containing protein	OOBLJC_RS10080	Only_1E
OOBLJC_RS11400	helix-turn-helix domain-containing protein	OOBLJC_RS11400	Only_1E
OOBLJC_RS11405	AimR family lysis-lysogeny pheromone receptor	OOBLJC_RS11405	Only_1E
OOBLJC_RS11410	lysogeny pheromone AimP family peptide	OOBLJC_RS11410	Only_1E
OOBLJC_RS11415	hypothetical protein	OOBLJC_RS11415	Only_1E
OOBLJC_RS11420	lactococcin 972 family bacteriocin	OOBLJC_RS11420	Only_1E
OOBLJC_RS11425	DUF1430 domain-containing protein	OOBLJC_RS11425	Only_1E
OOBLJC_RS11430	ATP-binding cassette domain-containing protein	OOBLJC_RS11430	Only_1E
OOBLJC_RS11435	bacteriocin-like WGxF protein	OOBLJC_RS11435	Only_1E
OOBLJC_RS11440	GNAT family N-acetyltransferase	OOBLJC_RS11440	Only_1E
OOBLJC_RS11455	SMI1/KNR4 family protein	OOBLJC_RS11455	Only_1E
OOBLJC_RS11510	SMODS domain-containing nucleotidyltransferase	OOBLJC_RS11510	Only_1E
OOBLJC_RS11515	SLATT domain-containing protein	OOBLJC_RS11515	Only_1E
OOBLJC_RS11520	hypothetical protein	OOBLJC_RS11520	Only_1E
OOBLJC_RS11525	tetratricopeptide repeat protein	OOBLJC_RS11525	Only_1E
OOBLJC_RS11535	YoqO family protein	OOBLJC_RS11535	Only_1E
OOBLJC_RS11540	hypothetical protein	OOBLJC_RS11540	Only_1E
OOBLJC_RS11570	hypothetical protein	OOBLJC_RS11570	Only_1E
OOBLJC_RS11575	SAR2788 family putative toxin	OOBLJC_RS11575	Only_1E
OOBLJC_RS11580	S8 family peptidase	OOBLJC_RS11580	Only_1E
OOBLJC_RS11585	hypothetical protein	OOBLJC_RS11585	Only_1E
OOBLJC_RS11590	hypothetical protein	OOBLJC_RS11590 OOBLJC_RS11910	Only_1E
OOBLJC_RS11600	hypothetical protein	OOBLJC_RS11600	Only_1E
OOBLJC_RS11605	hypothetical protein	OOBLJC_RS11605	Only_1E
OOBLJC_RS11610	hypothetical protein	OOBLJC_RS11610	Only_1E
OOBLJC_RS11615	hypothetical protein	OOBLJC_RS11615	Only_1E
OOBLJC_RS11620	hypothetical protein	OOBLJC_RS11620	Only_1E
OOBLJC_RS11625	hypothetical protein	OOBLJC_RS11625	Only_1E
OOBLJC_RS11630	hypothetical protein	OOBLJC_RS11630	Only_1E
OOBLJC_RS11635	hypothetical protein	OOBLJC_RS11635	Only_1E
OOBLJC_RS11640	hypothetical protein	OOBLJC_RS11640	Only_1E
OOBLJC_RS11650	hypothetical protein	OOBLJC_RS11650	Only_1E
OOBLJC_RS11655	AlbA family DNA-binding domain-containing protein	OOBLJC_RS11655	Only_1E
OOBLJC_RS11660	HIRAN domain-containing protein	OOBLJC_RS11660	Only_1E
OOBLJC_RS11665	hypothetical protein	OOBLJC_RS11665	Only_1E
OOBLJC_RS11670	DUF1643 domain-containing protein	OOBLJC_RS11670	Only_1E
OOBLJC_RS11690	DUF5677 domain-containing protein	OOBLJC_RS11690	Only_1E
OOBLJC_RS11695	hypothetical protein	OOBLJC_RS11695	Only_1E
OOBLJC_RS11710	hypothetical protein	OOBLJC_RS11710	Only_1E
OOBLJC_RS11715	hypothetical protein	OOBLJC_RS11715	Only_1E
OOBLJC_RS11720	helix-turn-helix domain-containing protein	OOBLJC_RS11720	Only_1E
OOBLJC_RS11725	hypothetical protein	OOBLJC_RS11725	Only_1E
OOBLJC_RS11730	tyrosine-type recombinase/integrase	OOBLJC_RS11730	Only_1E
OOBLJC_RS11755	hypothetical protein	OOBLJC_RS11755	Only_1E
OOBLJC_RS11785	phage holin	OOBLJC_RS11785	Only_1E
OOBLJC_RS11795	hypothetical protein	OOBLJC_RS11795	Only_1E
OOBLJC_RS11805	hypothetical protein	OOBLJC_RS11805	Only_1E
OOBLJC_RS11810	hypothetical protein	OOBLJC_RS11810	Only_1E
OOBLJC_RS11815	LCI fold-containing protein	OOBLJC_RS11815	Only_1E
OOBLJC_RS11825	YoqO family protein	OOBLJC_RS11825	Only_1E
OOBLJC_RS11835	hypothetical protein	OOBLJC_RS11835	Only_1E
OOBLJC_RS11840	hypothetical protein	OOBLJC_RS11840	Only_1E
OOBLJC_RS11855	hypothetical protein	OOBLJC_RS11855	Only_1E
OOBLJC_RS11865	permease	OOBLJC_RS11865	Only_1E
OOBLJC_RS11875	hypothetical protein	OOBLJC_RS11875	Only_1E
OOBLJC_RS12085	lipase family protein	OOBLJC_RS12085	Only_1E
OOBLJC_RS12095	arylsulfotransferase family protein	OOBLJC_RS12095	Only_1E
OOBLJC_RS12535	hypothetical protein	OOBLJC_RS12535	Only_1E
OOBLJC_RS12680	hypothetical protein	OOBLJC_RS12680	Only_1E
OOBLJC_RS12690	glycosyltransferase	OOBLJC_RS12690	Only_1E
OOBLJC_RS12695	tetratricopeptide repeat-containing glycosyltransferase family 2 protein	OOBLJC_RS12695	Only_1E
OOBLJC_RS12700	class I SAM-dependent methyltransferase	OOBLJC_RS12700	Only_1E
OOBLJC_RS12705	glycosyltransferase family protein	OOBLJC_RS12705	Only_1E
OOBLJC_RS12710	NTTRR-F1 domain	OOBLJC_RS12710	Only_1E
OOBLJC_RS12720	hypothetical protein	OOBLJC_RS12720	Only_1E
OOBLJC_RS14495	Vgb family protein	OOBLJC_RS14495	Only_1E
OOBLJC_RS14595	GmrSD restriction endonuclease domain-containing protein	OOBLJC_RS14595	Only_1E
OOBLJC_RS14600	hypothetical protein	OOBLJC_RS14600	Only_1E
OOBLJC_RS14605	tyrosine-type recombinase/integrase	OOBLJC_RS14605	Only_1E
OOBLJC_RS14610	DUF1433 domain-containing protein	OOBLJC_RS14610	Only_1E
OOBLJC_RS14615	lipase	OOBLJC_RS14615	Only_1E
OOBLJC_RS14620	hypothetical protein	OOBLJC_RS14620	Only_1E
OOBLJC_RS14625	helix-turn-helix domain-containing protein	OOBLJC_RS14625	Only_1E
OOBLJC_RS15180	hypothetical protein	OOBLJC_RS15180	Only_1E
OOBLJC_RS15615	hypothetical protein	OOBLJC_RS15615	Only_1E
OOBLJC_RS15620	YolD-like family protein	OOBLJC_RS15620	Only_1E
OOBLJC_RS15625	DUF3800 domain-containing protein	OOBLJC_RS15625	Only_1E
OOBLJC_RS15635	ribonuclease YeeF family protein	OOBLJC_RS15635	Only_1E
OOBLJC_RS15640	contact-dependent growth inhibition system immunity protein	OOBLJC_RS15640	Only_1E
OOBLJC_RS15650	contact-dependent growth inhibition system immunity protein	OOBLJC_RS15650	Only_1E
OOBLJC_RS17635	peptidase G2 autoproteolytic cleavage domain-containing protein	OOBLJC_RS17635	Only_1E
OOBLJC_RS18100	hypothetical protein	OOBLJC_RS18100	Only_1E
OOBLJC_RS18105	hypothetical protein	OOBLJC_RS18105	Only_1E
OOBLJC_RS18110	hypothetical protein	OOBLJC_RS18110	Only_1E
OOBLJC_RS18340	DUF5655 domain-containing protein	OOBLJC_RS18340	Only_1E
OOBLJC_RS18345	hypothetical protein	OOBLJC_RS18345	Only_1E
OOBLJC_RS18350	T7SS effector LXG polymorphic toxin	OOBLJC_RS18350	Only_1E
OOBLJC_RS18355	bacteriocin immunity protein	OOBLJC_RS18355	Only_1E
OOBLJC_RS18360	hypothetical protein	OOBLJC_RS18360	Only_1E
OOBLJC_RS18365	immunity protein YezG family protein	OOBLJC_RS18365	Only_1E
OOBLJC_RS18370	immunity 22 family protein	OOBLJC_RS18370	Only_1E
OOBLJC_RS18385	hypothetical protein	OOBLJC_RS18385	Only_1E
OOBLJC_RS18715	type I restriction endonuclease subunit R	OOBLJC_RS18715	Only_1E
OOBLJC_RS18720	restriction endonuclease subunit S	OOBLJC_RS18720	Only_1E
OOBLJC_RS18725	type I restriction-modification system subunit M	OOBLJC_RS18725	Only_1E
OOBLJC_RS18730	restriction endonuclease subunit S	OOBLJC_RS18730	Only_1E
OOBLJC_RS18735	DUF420 domain-containing protein	OOBLJC_RS18735	Only_1E
OOBLJC_RS18740	hypothetical protein	OOBLJC_RS18740	Only_1E
OOBLJC_RS18745	T7SS effector LXG polymorphic toxin	OOBLJC_RS18745	Only_1E
OOBLJC_RS18750	hypothetical protein	OOBLJC_RS18750	Only_1E
OOBLJC_RS18755	SMI1/KNR4 family protein	OOBLJC_RS18755	Only_1E
OOBLJC_RS19065	hypothetical protein	OOBLJC_RS19065	Only_1E
OOBLJC_RS19295	fatty acid desaturase	OOBLJC_RS19295	Only_1E
OOBLJC_RS19310	hypothetical protein	OOBLJC_RS19310	Only_1E
OOBLJC_RS19350	SMI1/KNR4 family protein	OOBLJC_RS19350	Only_1E
OOBLJC_RS19360	TIR domain-containing protein	OOBLJC_RS19360	Only_1E
OOBLJC_RS19375	DUF4145 domain-containing protein	OOBLJC_RS19375	Only_1E
OOBLJC_RS19450	hypothetical protein	OOBLJC_RS19450	Only_1E
OOBLJC_RS20080	4'-phosphopantetheinyl transferase	OOBLJC_RS20080	Only_1E
OOBLJC_RS20880	hypothetical protein	OOBLJC_RS20880	Only_1E
OOBLJC_RS21070	hypothetical protein	OOBLJC_RS21070	Only_1E
OOBLJC_RS21130	hypothetical protein	OOBLJC_RS21130	Only_1E
OOBLJC_RS21140	hypothetical protein	OOBLJC_RS21140	Only_1E
OOBLJC_RS21155	phage terminase small subunit-related protein	OOBLJC_RS21155	Only_1E
OOBLJC_RS21165	hypothetical protein	OOBLJC_RS21165	Only_1E
OOBLJC_RS21170	hypothetical protein	OOBLJC_RS21170	Only_1E
OOBLJC_RS21175	hypothetical protein	OOBLJC_RS21175	Only_1E
OOBLJC_RS21180	DNA cytosine methyltransferase	OOBLJC_RS21180	Only_1E
OOBLJC_RS21185	ParB N-terminal domain-containing protein	OOBLJC_RS21185	Only_1E
OOBLJC_RS21190	hypothetical protein	OOBLJC_RS21190	Only_1E
OOBLJC_RS21200	hypothetical protein	OOBLJC_RS21200	Only_1E
