# Supplementary material for: Endobacteria Have a Negative Effect on the Virulence of Metarhizium
Source: J Fungi (Basel). 2025 Nov 16;11(11):813. doi: 10.3390/jof11110813 (PMC12653637; doi:10.3390/jof11110813)
Supplement: Supplementary file 1 [file jof-11-00813-s001.zip › Table S5.xlsx]

## Sheet: Hoja1
	#Sequence Id	Type	Start	Stop	Strand	Locus Tag in 1E	Gene	Product	KEGG	Orthology
	contig_1	cds	553317	553667	-	OOBLJC_02910	nrgB	Nitrogen regulatory PII-like protein
	contig_1	cds	1015437	1015673	-	OOBLJC_05140	yutI	Putative nitrogen fixation protein YutI
	contig_1	cds	481691	485377	+	OOBLJC_02520	narG	nitrate reductase subunit alpha	Nitrogen cycle, Nitrogen metalism	K00370
	contig_1	cds	485367	486830	+	OOBLJC_02525	narH	nitrate reductase subunit beta	Nitrogen cycle, Nitrogen metalism	K00371
	contig_1	cds	3888806	3890938	+	OOBLJC_19890	nasC	assimilatory nitrate reductase catalytic subunit	Nitrogen cycle, Nitrogen metalism	K00372
	contig_1	cds	487407	488078	+	OOBLJC_02535	narI	respiratory nitrate reductase subunit gamma	Nitrogen cycle	K00374
	contig_1	cds	3893508	3893828	+	OOBLJC_19900	nasE	Assimilatory nitrite reductase [NAD(P)H] small subunit	Nitrogen cycle, Nitrogen metalism	K26138
	contig_1	cds	3886484	3888799	+	OOBLJC_19885	nasB	assimilatory nitrate reductase electron transfer subunit NasB	Nitrogen cycle, Nitrogen metalism	K26139
	contig_1	cds	3891059	3893476	+	OOBLJC_19895	nasD	NADPH-nitrite reductase	Nitrogen cycle, Nitrogen metalism	K26139
	contig_1	cds	429643	430917	+	OOBLJC_02270	rocG	glutamate dehydrogenase	Nitrogen metabolism	K00260
	contig_1	cds	1934769	1936043	+	OOBLJC_10075	gudB	NAD-specific glutamate dehydrogenase	Nitrogen metabolism	K00260
	contig_1	cds	2233786	2238348	+	OOBLJC_11890	gltB3	Glutamate synthase domain 3	Nitrogen metabolism	K00265
	contig_1	cds	2238365	2239846	+	OOBLJC_11895	gltB	Glutamate synthase [NADPH] small chain	Nitrogen metabolism	K00266
	contig_1	cds	1588310	1589353	-	OOBLJC_08070	yrpB	putative nitronate monooxygenase	Nitrogen metabolism	K00459
	contig_1	cds	763723	764307	+	OOBLJC_03875	yvdA	Putative carbonic anhydrase YvdA	Nitrogen metabolism	K01673
	contig_1	cds	1187239	1187802	+	OOBLJC_06050	ytiB	Putative carbonic anhydrase YtiB	Nitrogen metabolism	K01673
	contig_1	cds	2386985	2388319	-	OOBLJC_12460	glnA	type I glutamate--ammonia ligase	Nitrogen metabolism	K01915
	contig_1	cds	478086	479315	+	OOBLJC_02500	narK	nitrate transporter NarK	Nitrogen metabolism	K02575
	contig_1	cds	3885099	3886304	-	OOBLJC_19880	nasA	Nitrate transporter	Nitrogen metabolism	K02575
